# Supplementary material for: Trueperella pyogenes Isolates from Livestock and European Bison (Bison bonasus) as a Reservoir of Tetracycline Resistance Determinants
Source: Antibiotics (Basel). 2021 Apr 3;10(4):380. doi: 10.3390/antibiotics10040380 (PMC8065510; doi:10.3390/antibiotics10040380)
Supplement: Supplementary file 1 [file antibiotics-10-00380-s001.zip]

Archive with 4 entries (2 files):
- antibiotics-1130529-supplementary/
- antibiotics-1130529-supplementary/Supplementary Materials - Kwiecie¿╜ Ewelina/
- antibiotics-1130529-supplementary/Supplementary Materials - Kwiecie¿╜ Ewelina/Figure S1.pdf
- antibiotics-1130529-supplementary/Supplementary Materials - Kwiecie¿╜ Ewelina/Table S1.pdf
